# Supplementary material for: Ecological and Construct Validity of a New Technical Level Cuban Dance Field Test
Source: Int J Environ Res Public Health. 2021 Dec 16;18(24):13287. doi: 10.3390/ijerph182413287 (PMC8701756; doi:10.3390/ijerph182413287)
Supplement: Supplementary file 1 [file ijerph-18-13287-s001.zip]

Archive with 1 entries (1 files):
- ijerph-1466702-supplementary.pdf
